# Supplementary material for: Rapid Detection of High-Level Tigecycline Resistance in Tet(X)-Producing Escherichia coli and Acinetobacter spp. Based on MALDI-TOF MS
Source: Front Cell Infect Microbiol. 2020 Sep 25;10:583341. doi: 10.3389/fcimb.2020.583341 (PMC7545121; doi:10.3389/fcimb.2020.583341)
Supplement: Supplementary file 1 [file Table_1.XLSX]

## Sheet: Table 1
				MS ratios in three independent experiments				MIC(mg/L)
Strains	Species	Origins	Genes	First	Second	Third	MEAN±SD	TET	DOX	TIG	EVA	OMA
E. coli-JM109-pBAD24-tet(X3)	E. coli	laboratory	tet(X3)	0.5926	0.5333	0.3758	0.5005±0.0914	64	32	4	4	16
E. coli-JM109-pBAD24-tet(X4)	E. coli	laboratory	tet(X4)	0.38	0.3356	0.5948	0.4368±0.1132	64	16	8	2	16
E. coli-JM109-pBAD24-tet(X6)	E. coli	laboratory	tet(X6)	0.1858	0.171	0.2111	0.1892±0.0165	256	32	2	2	16
E. coli-JM109 - pBAD24	E. coli	laboratory	non-tet(X)	0	0	0	0±0	2	0.5	0.03	0.008	0.125
E. coli25922	E. coli	laboratory	non-tet(X)	0	0	0	0±0	2	0.5	0.03	0.06	0.25
1	Acinetobacter spp.	pig faeces	tet(X3)	0.228	0.0908	0.0559	0.1249±0.0742	128	4	32	16	64
2	Acinetobacter spp.	pig faeces	tet(X3)	0.1648	0.511	0.39	0.3552±0.1434	64	4	8	4	16
3	Acinetobacter spp.	pig faeces	tet(X3)	0.4112	0.0872	0.1872	0.2285±0.1354	64	32	8	8	8
4	Acinetobacter spp.	pig faeces	tet(X3)	0.0509	0.0543	0.2096	0.1049±0.074	128	16	32	32	64
5	Acinetobacter spp.	pig faeces	tet(X3)	0.624	0.2998	0.2379	0.3872±0.1693	128	16	8	4	16
6	Acinetobacter spp.	pig faeces	tet(X3)	0.1352	0.1248	0.1486	0.1362±0.0097	128	64	8	4	8
7	Acinetobacter spp.	pig faeces	tet(X3)	0.2967	0.3011	0.3209	0.3062±0.0105	64	4	16	8	16
8	Acinetobacter spp.	pig faeces	tet(X3)	0.7663	0.5497	0.4175	0.5778±0.1437	128	32	16	8	16
9	Acinetobacter spp.	soil	tet(X3)	0.0482	0.0324	0.085	0.0552±0.022	128	8	32	8	64
10	Acinetobacter spp.	pig faeces	tet(X3)	0.3711	0.2635	0.2352	0.2899±0.0585	64	8	16	8	32
11	Acinetobacter spp.	pig faeces	tet(X3)	0.2275	0.1375	0.0186	0.1278±0.0855	128	32	16	16	16
12	Acinetobacter spp.	pig faeces	tet(X3)	0	0	0.1227	0.0409±0.0578	128	32	64	16	64
13	Acinetobacter spp.	sewage	tet(X3)	0.151	0.0882	0.1606	0.1332±0.0321	128	16	32	16	64
14	Acinetobacter spp.	pig faeces	tet(X3)	0.0528	0.0016	0.051	0.0351±0.0237	128	1	32	16	64
15	Acinetobacter spp.	pig faeces	tet(X3)	0.1318	0.0091	0.0829	0.0746±0.0504	64	2	16	16	32
16	Acinetobacter spp.	dust	tet(X3)	0.2719	0.4453	0.4541	0.3904±0.0838	64	16	8	8	16
17	Acinetobacter spp.	pig faeces	tet(X3)	0.4977	0.0602	0.0048	0.1875±0.2204	128	8	8	8	8
18	Acinetobacter spp.	pig faeces	tet(X3)	0.622	0.409	0.2672	0.4327±0.1458	128	16	8	4	16
19	Acinetobacter spp.	soil	tet(X3)	0.0883	0.1343	0.078	0.1002±0.0244	128	32	32	16	64
20	Acinetobacter spp.	pig faeces	tet(X3)	0.3753	0.4377	0.4024	0.4051±0.0255	128	32	32	16	64
21	Acinetobacter spp.	pig faeces	tet(X3)	0.2584	0.4975	0.397	0.3843±0.098	128	8	8	4	8
22	Acinetobacter spp.	pig faeces	tet(X3)	0.513	0.4968	0.2991	0.4363±0.0972	256	64	32	16	64
23	Acinetobacter spp.	pig faeces	tet(X3)	0.267	0.2409	0.0685	0.1921±0.088	128	16	32	32	64
24	Acinetobacter spp.	pig faeces	tet(X3)	0.2275	0.4484	0.0321	0.236±0.17	128	4	16	8	16
25	Acinetobacter spp.	pig faeces	tet(X3)	0.0609	0.1463	0.0372	0.0814±0.0468	128	64	32	16	64
26	Acinetobacter spp.	pig faeces	tet(X3)	0.6233	0.0477	0.124	0.265±0.2552	128	8	16	16	64
27	Acinetobacter spp.	pig faeces	tet(X3)	0.7116	0.5119	0.1759	0.4664±0.221	64	16	8	4	8
28	Acinetobacter spp.	pig faeces	tet(X3)	0.0369	0.2578	0.1178	0.1375±0.0912	128	2	16	8	16
29	Acinetobacter spp.	pig faeces	tet(X3)	0.0446	0.4568	0.3169	0.2727±0.1711	128	8	16	4	16
30	Acinetobacter spp.	pig faeces	tet(X3)	0.0446	0.4568	0.3169	0.2727±0.1711	128	8	16	4	16
31	E. coli	pig faeces	tet(X4)	0.5436	0.2194	0.3946	0.3858±0.1324	256	64	16	8	16
32	E. coli	pig faeces	tet(X4)	0.0894	0.2653	0.3299	0.2282±0.1016	256	64	8	8	32
33	E. coli	dust	tet(X4)	0.6297	0.4071	0.3981	0.4783±0.1071	256	64	4	4	16
34	E. coli	chicken faeces	tet(X4)	0.5857	0.3428	0.3799	0.4361±0.1068	256	32	16	8	16
35	E. coli	pig faeces	tet(X4)	0.5797	0.0551	0.3081	0.3143±0.2142	128	64	8	16	16
36	E. coli	chicken faeces	tet(X4)	0.5129	0.4151	0.2148	0.3809±0.124	128	64	8	8	16
37	E. coli	chicken faeces	tet(X4)	0.6421	0.2879	0.3819	0.4373±0.1498	128	64	8	8	16
38	E. coli	chicken faeces	tet(X4)	0.4615	0.4476	0.3391	0.416±0.0547	128	64	8	8	32
39	E. coli	chicken faeces	tet(X4)	0.5971	0.201	0.63	0.476±0.1949	256	64	8	8	16
40	E. coli	pig faeces	tet(X4)	0.2454	0.1072	0.119	0.1572±0.0625	256	64	8	8	16
41	E. coli	chicken faeces	tet(X4)	0.1514	0.0938	0.3715	0.2055±0.1196	256	32	16	8	16
42	E. coli	pig faeces	tet(X4)	0.4353	0.4006	0.3473	0.3944±0.0361	256	64	8	8	16
43	E. coli	dust	tet(X4)	0.2649	0.2826	0.3084	0.2853±0.0178	256	64	16	8	16
44	E. coli	pig faeces	tet(X4)	0.5374	0.4017	0.3297	0.4229±0.0861	256	64	16	8	16
45	E. coli	pig faeces	tet(X4)	0.4173	0.2678	0.2764	0.3205±0.0685	256	32	16	8	16
46	E. coli	pig faeces	tet(X4)	0.5154	0.3561	0.4223	0.4312±0.0653	>256	128	16	8	16
47	E. coli	pig faeces	tet(X4)	0.3171	0.2406	0.383	0.3135±0.0581	>256	64	8	8	16
48	E. coli	chicken faeces	tet(X4)	0.5584	0.0532	0.2751	0.2955±0.2067	256	64	16	8	32
49	E. coli	soil	tet(X4)	0.1617	0.3444	0.3958	0.3006±0.1004	256	32	16	8	16
50	E. coli	pig faeces	tet(X4)	0.3725	0.3007	0.2593	0.3108±0.0467	256	64	8	8	16
51	E. coli	pig faeces	tet(X4)	0.2472	0.2833	0.1706	0.2337±0.0469	256	64	8	8	16
52	E. coli	pig faeces	tet(X4)	0.1281	0.033	0.0065	0.0558±0.0522	256	64	16	8	32
53	E. coli	pig faeces	tet(X4)	0.4331	0.2691	0.2907	0.3309±0.0727	256	64	8	8	16
54	E. coli	pig faeces	tet(X4)	0.289	0.2858	0.3408	0.3052±0.0252	256	64	8	8	32
55	E. coli	pig faeces	tet(X4)	0.1004	0.5667	0.464	0.377±0.2	64	32	8	8	16
56	E. coli	pig faeces	tet(X4)	0.0401	0.2512	0.3167	0.2026±0.118	128	32	8	4	16
57	E. coli	chicken faeces	tet(X4)	0.0923	0.2217	0.1168	0.1435±0.0561	256	64	8	8	16
58	E. coli	chicken faeces	tet(X4)	0.0849	0.3099	0.0913	0.162±0.1045	256	64	8	8	16
59	E. coli	pig faeces	tet(X4)	0.1442	0.4668	0.1835	0.2648±0.1437	256	64	8	8	16
60	E. coli	chicken faeces	tet(X4)	0.2014	0.3763	0.0495	0.209±0.1335	256	64	16	8	16
61	E. coli	pig faeces	tet(X4)	0.0549	0.535	0.3965	0.3288±0.2017	>256	64	8	8	32
62	E. coli	pig faeces	tet(X4)	0.0495	0.619	0.4544	0.3743±0.2392	>256	64	8	8	32
63	E. coli	soil	tet(X4)	0.4351	0.5678	0.3077	0.4368±0.1061	128	64	16	8	64
64	E. coli	soil	tet(X4)	0.441	0.4799	0.4019	0.4409±0.0318	128	64	16	8	64
65	E. coli	chicken faeces	tet(X4)	0.0632	0.4922	0.0931	0.2161±0.1955	256	32	16	8	16
66	E. coli	pig faeces	tet(X4)	0.3655	0.5901	0.4881	0.4812±0.0918	256	64	16	8	64
67	E. coli	pig faeces	tet(X4)	0.4724	0.3969	0.1961	0.3551±0.1166	256	64	16	16	16
68	E. coli	chicken faeces	tet(X4)	0.0358	0.3896	0.2747	0.2333±0.1473	256	64	8	16	16
69	E. coli	pig faeces	tet(X4)	0.4193	0.5057	0.1156	0.3468±0.1672	256	32	16	8	16
70	E. coli	pig faeces	tet(X4)	0.1779	0.1333	0.0445	0.1185±0.0554	256	32	16	8	16
71	E. coli	pig faeces	tet(X4)	0.2907	0.5317	0.4356	0.4193±0.099	256	64	16	8	32
72	E. coli	pig faeces	tet(X4)	0.104	0.0915	0.0117	0.069±0.0408	256	32	8	8	16
73	E. coli	pig faeces	tet(X4)	0.2684	0.3409	0.1027	0.2373±0.0996	256	64	16	4	16
74	E. coli	pig faeces	tet(X4)	0.38	0.3907	0.2197	0.3301±0.0782	256	64	8	4	16
75	E. coli	pig faeces	tet(X4)	0.3119	0.134	0.0546	0.1668±0.1075	256	64	8	4	16
76	E. coli	chicken faeces	tet(X4)	0.0118	0.0263	0.0207	0.0196±0.0059	64	32	8	4	16
77	E. coli	pig faeces	tet(X4)	0.338	0.0204	0	0.1194±0.1547	256	64	1	1	8
78	E. coli	pig faeces	tet(X4)	0.442	0.1197	0.0823	0.2146±0.1614	32	64	16	16	32
79	E. coli	pig faeces	tet(X4)	0.0727	0.336	0.2288	0.2125±0.1081	64	32	16	16	64
80	E. coli	pig faeces	tet(X4)	0.0232	0.2044	0.3017	0.1764±0.1154	256	64	16	16	64
81	E. coli	pig faeces	tet(X4)	0	0.0203	0	0.0067±0.0095	32	64	8	16	64
82	Acinetobacter spp.	goose faeces	tet(X2)-tet(X6)	0.0682	0.245	0.3799	0.231±0.1276	>256	128	32	4	16
83	Acinetobacter spp.	duck faeces	tet(X3)-tet(X6)	0.0197	0.1834	0.0752	0.0927±0.0679	128	32	64	16	32
84	Acinetobacter spp.	duck faeces	tet(X3)-tet(X6)	0.0461	0.5111	0.147	0.2347±0.1997	128	16	64	8	16
85	Acinetobacter spp.	duck faeces	tet(X3)-tet(X6)	0.0366	0	0.0557	0.0307±0.0231	>256	64	64	16	32
86	Acinetobacter spp.	duck faeces	tet(X3)-tet(X6)	0.0281	0.0674	0.081	0.0588±0.0224	>256	64	64	16	64
87	Acinetobacter spp.	duck faeces	tet(X3)-tet(X6)	0.0916	0.4297	0.332	0.2844±0.142	256	32	32	8	16
88	Acinetobacter spp.	duck faeces	tet(X3)-tet(X6)	0.0535	0.3045	0.2929	0.2169±0.1156	>256	64	64	8	64
89	Acinetobacter spp.	duck faeces	tet(X3)-tet(X6)	0.3527	0.5562	0.2448	0.3845±0.1291	>256	128	64	8	32
90	Acinetobacter spp.	duck faeces	tet(X3)-tet(X6)	0.0706	0.3747	0.1904	0.2119±0.125	>256	128	32	4	16
91	Acinetobacter spp.	goose faeces	tet(X3)-tet(X6)	0.0185	0.5752	0.1475	0.247±0.2379	128	8	64	8	32
92	Acinetobacter spp.	goose faeces	tet(X3)-tet(X6)	0.0186	0	0.0545	0.0243±0.0226	128	16	16	4	8
93	E. coli	duck faeces	tet(A)	0	0	0	0±0	256	32	0.125	0.125	2
94	E. coli	duck faeces	tet(A)	0	0	0	0±0	128	32	0.125	0.25	2
95	E. coli	duck faeces	tet(A)	0	0	0	0±0	256	32	0.125	0.25	2
96	E. coli	duck faeces	tet(A)	0	0	0	0±0	128	32	0.125	0.25	2
97	E. coli	human faeces	tet(A)	0	0	0	0±0	128	64	0.125	0.125	0.25
98	E. coli	human faeces	tet(A)	0	0	0	0±0	128	64	0.125	0.125	1
99	E. coli	human faeces	tet(A)	0	0	0	0±0	256	32	0.125	0.25	1
100	E. coli	human faeces	tet(A)	0	0	0	0±0	256	256	0.125	0.25	4
101	E. coli	human faeces	tet(A)	0	0	0	0±0	256	64	1	2	4
102	E. coli	human faeces	tet(A)	0	0	0	0±0	256	64	0.25	0.25	4
103	E. coli	human faeces	tet(A)	0	0	0	0±0	128	32	0.125	0.25	1
104	E. coli	human faeces	tet(A)	0	0	0	0±0	128	64	0.06	0.125	0.5
105	E. coli	human faeces	tet(A)	0	0	0	0±0	256	64	0.125	0.25	2
106	E. coli	duck faeces	tet(A)	0	0	0	0±0	128	32	0.25	0.25	2
107	E. coli	duck faeces	tet(A)	0	0	0	0±0	64	16	0.06	0.06	1
108	E. coli	human faeces	tet(A)	0	0	0	0±0	128	16	1	0.25	2
109	E. coli	human faeces	tet(A)	0	0	0	0±0	256	4	0.5	0.25	2
110	E. coli	human faeces	tet(A)	0	0	0	0±0	4	4	1	0.125	2
111	E. coli	duck faeces	tet(A)	0	0	0	0±0	>256	>256	1	0.5	8
112	E. coli	duck faeces	tet(B)	0	0	0	0±0	256	>256	2	1	8
113	E. coli	duck faeces	tet(B)	0	0	0	0±0	256	32	0.125	0.25	2
114	E. coli	duck faeces	tet(B)	0	0	0	0±0	256	64	0.125	0.25	2
115	E. coli	duck faeces	tet(B)	0	0	0	0±0	256	>256	0.125	0.25	2
116	E. coli	duck faeces	tet(B)	0	0	0	0±0	>256	>256	1	0.5	4
117	E. coli	soil	tet(D)	0	0	0	0±0	256	32	0.25	0.25	4
118	E. coli	duck faeces	tet(B)-tet(D)	0	0	0.0017	0.0005±0.0008	256	32	0.25	0.25	4
119	S. enteritis	human faeces	tet(B)	0	0	0	0±0	256	64	1	0.25	4
120	S. enteritis	human faeces	tet(B)	0	0	0	0±0	256	64	0.5	0.125	1
121	S. enteritis	human faeces	tet(B)	0	0	0	0±0	256	64	2	0.125	2
122	S. enteritis	human faeces	tet(B)	0	0	0	0±0	256	64	1	0.06	2
123	S. enteritis	human faeces	tet(B)	0	0	0	0±0	256	8	0.5	0.06	1
124	S. enteritis	human faeces	tet(B)	0	0	0	0±0	256	64	1	0.5	4
125	S. enteritis	human faeces	tet(B)	0	0	0	0±0	256	64	1	0.125	2
126	S. enteritis	human faeces	tet(B)	0	0	0	0±0	64	64	1	0.25	4
127	S. enteritis	human faeces	tet(A)-tet(B)	0	0	0.0011	0.0003±0.0005	128	64	0.5	0.06	2
128	S. enteritis	human faeces	tet(B)-tet(D)	0	0	0	0±0	256	64	1	0.25	4
129	S. enteritis	human faeces	tet(B)-tet(M)	0	0	0	0±0	256	64	1	0.125	2
130	E. coli	duck faeces	non-tet(X)	0	0	0	0±0	1	1	0.5	0.06	1
131	E. coli	duck faeces	non-tet(X)	0	0	0	0±0	1	1	0.5	0.06	0.5
132	E. coli	duck faeces	non-tet(X)	0	0	0	0±0	1	1	0.25	0.03	0.5
133	E. coli	duck faeces	non-tet(X)	0	0	0	0±0	1	1	0.25	0.03	0.5
134	E. coli	duck faeces	non-tet(X)	0	0	0	0±0	1	1	0.25	0.03	0.5
135	E. coli	duck faeces	non-tet(X)	0	0	0	0±0	1	1	0.5	0.03	1
136	E. coli	duck faeces	non-tet(X)	0	0	0	0±0	1	1	0.25	0.03	0.5
137	E. coli	duck faeces	non-tet(X)	0	0	0	0±0	1	1	0.25	0.03	0.5
138	E. coli	duck faeces	non-tet(X)	0	0	0	0±0	0.5	1	0.125	0.06	0.5
139	E. coli	sewage	non-tet(X)	0	0	0	0±0	1	1	0.25	0.06	0.5
140	E. coli	sewage	non-tet(X)	0	0	0	0±0	0.5	1	0.25	0.06	0.25
141	E. coli	duck faeces	non-tet(X)	0	0	0	0±0	1	1	0.25	0.06	0.5
142	E. coli	duck faeces	non-tet(X)	0	0	0	0±0	1	1	0.25	0.03	0.5
143	E. coli	duck faeces	non-tet(X)	0	0	0	0±0	1	1	0.25	0.03	0.5
144	E. coli	duck faeces	non-tet(X)	0	0	0	0±0	1	1	0.25	0.03	0.5
145	E. coli	duck faeces	non-tet(X)	0	0	0	0±0	1	1	0.25	0.03	0.25
146	E. coli	duck faeces	non-tet(X)	0	0	0	0±0	2	1	0.25	0.06	0.5
147	E. coli	duck faeces	non-tet(X)	0	0	0	0±0	1	1	0.25	0.03	0.5
148	E. coli	duck faeces	non-tet(X)	0	0	0.0029	0.0009±0.0013	2	1	0.25	0.03	0.5
149	E. coli	duck faeces	non-tet(X)	0	0	0	0±0	1	1	0.25	0.03	0.5
150	E. coli	duck faeces	non-tet(X)	0	0	0.0042	0.0014±0.0019	1	1	0.25	0.03	0.5
151	E. coli	duck faeces	non-tet(X)	0	0	0	0±0	2	1	0.25	0.03	0.5
152	E. coli	duck faeces	non-tet(X)	0	0	0	0±0	1	1	0.25	0.03	0.5
153	E. coli	duck faeces	non-tet(X)	0	0	0	0±0	1	1	0.25	0.03	0.5
154	E. coli	duck faeces	non-tet(X)	0	0.0012	0	0.0004±0.0005	1	1	0.25	0.03	0.5

## Sheet: Table 2
				MS ratios in three independent experiments				MIC(mg/L)
Strains	Species	Origins	Genes	First	Second	Third	MEAN±SD	TC	DOX	TGC	EVA	OMA
155	Acinetobacter spp.	soil	tet(X3)	0.0359	0.0753	0.0704	0.0605±0.0175	>256	128	16	4	4
156	Acinetobacter spp.	sewage	tet(X3)	0.0098	0.0118	0.0187	0.0134±0.0038	>256	128	16	8	16
157	Acinetobacter spp.	soil	tet(X3)	0.3272	0.1154	0.1174	0.1866±0.0993	128	8	16	4	16
158	Acinetobacter spp.	sewage	tet(X3)	0.0308	0.028	0.0181	0.0256±0.0054	256	32	32	8	32
159	Acinetobacter spp.	soil	tet(X3)	0.0713	0.084	0.0248	0.06±0.0254	256	8	16	8	16
160	Acinetobacter spp.	sewage	tet(X3)	0.1447	0.4022	0.4411	0.3293±0.1315	256	32	64	16	64
161	Acinetobacter spp.	sewage	tet(X3)	0.0809	0.112295	0.1886	0.1272±0.0452	>256	32	32	16	64
162	Acinetobacter spp.	goose faeces	tet(X3)	0.0232	0.3639	0.0326	0.1399±0.1584	256	16	16	4	16
163	E. coli	pig faeces	tet(X4)	0.1556	0.3905	0.0953	0.2138±0.1273	256	32	16	8	16
164	E. coli	pig faeces	tet(X4)	0.1387	0.3992	0.2272	0.255±0.1081	256	64	8	4	16
165	E. coli	pig faeces	tet(X4)	0.1172	0.4948	0.2436	0.2852±0.1569	256	64	8	4	16
166	E. coli	pig faeces	tet(X4)	0.0594	0.2508	0.2999	0.2033±0.1037	128	64	8	8	16
167	E. coli	pig faeces	tet(X4)	0.0462	0.0873	0	0.0445±0.0356	>256	64	32	16	64
168	E. coli	pig faeces	tet(X4)	0.2935	0.3862	0.3925	0.3574±0.0452	256	32	8	8	16
169	E. coli	pig faeces	tet(X4)	0.1631	0.1797	0.2477	0.1968±0.0366	256	64	16	8	32
170	E. coli	pig faeces	tet(X4)	0.3022	0.6286	0.0843	0.3383±0.2236	256	64	8	8	16
171	E. coli	pig faeces	tet(X4)	0.0892	0.0706	0.0346	0.0648±0.0226	256	64	2	1	16
172	E. coli	pig faeces	tet(X4)	0.3929	0.143	0.2497	0.2618±0.1023	256	64	16	8	16
173	E. coli	pig faeces	tet(X4)	0	0.0491	0	0.0163±0.0231	256	64	4	4	32
174	E. coli	pig faeces	tet(X4)	0.659	0.4676	0.1238	0.4168±0.2214	256	64	32	16	32
175	E. coli	pig faeces	tet(X4)	0.1139	0.5242	0.0864	0.2415±0.2002	256	64	8	8	16
176	E. coli	pig faeces	tet(X4)	0.0757	0.1787	0.0914	0.1152±0.0453	256	32	8	8	16
177	E. coli	pig faeces	tet(X4)	0	0.0422	0.0167	0.0196±0.0173	256	64	8	8	64
178	E. coli	pig faeces	tet(X4)	0	0	0.0024	0.0008±0.0011	32	64	8	8	64
179	E. coli	pig faeces	tet(X4)	0.3699	0.2075	0.2715	0.2829±0.0667	256	32	32	16	32
180	E. coli	pig faeces	tet(X4)	0.3306	0.5468	0.2956	0.391±0.111	256	64	8	8	16
181	Acinetobacter spp.	goose faeces	tet(X3)-tet(X6)	0.0351	0	0	0.0117±0.0165	256	64	16	8	16
182	Acinetobacter spp.	goose faeces	tet(X3)-tet(X6)	0.0995	0	0.0181	0.0392±0.0432	32	16	32	8	16
183	Acinetobacter spp.	goose faeces	tet(X3)-tet(X6)	0.093	0.0053	0	0.0327±0.0426	256	8	16	4	8
184	Acinetobacter spp.	goose faeces	tet(X3)-tet(X6)	0.0229	0.0141	0.0127	0.0165±0.0045	128	8	32	4	8
185	Acinetobacter spp.	goose faeces	tet(X3)-tet(X6)	0.1238	0.0125	0.0607	0.0656±0.0455	>256	64	16	4	4
186	Acinetobacter spp.	goose faeces	tet(X3)-tet(X6)	0.1381	0.1071	0.0747	0.1066±0.0258	>256	128	16	4	4
187	E. coli	flower	tet(D)	0	0	0	0±0	256	128	4	1	8
188	E. coli	human faeces	tet(D)	0	0	0	0±0	256	128	4	2	8
189	E. coli	human faeces	tet(G)	0	0	0	0±0	256	64	2	0.5	8
190	E. coli	duck faeces	tet(M)	0	0	0	0±0	128	64	0.125	0.25	2
191	E. coli	human faeces	tet(A)-tet(B)	0	0	0	0±0	128	64	0.125	0.06	0.5
192	E. coli	human faeces	tet(A)-tet(B)	0	0	0	0±0	256	64	0.03	0.03	0.25
193	E. coli	duck faeces	tet(B)-tet(D)	0	0	0.0017	0.0005±0.0008	256	32	0.25	0.25	4
194	E. coli	duck faeces	tet(D)-tet(M)	0	0	0	0±0	256	64	0.5	0.5	4
195	E. coli	duck faeces	tet(D)-tet(M)	0	0	0	0±0	>256	64	0.25	0.25	4
196	E. coli	duck faeces	tet(D)-tet(M)	0	0	0	0±0	128	32	0.25	0.25	2
197	E. coli	sewage	tet(D)-tet(M)	0	0	0	0±0	>256	32	0.25	0.25	4
198	S. enteritis	human faeces	tet(B)	0	0	0	0±0	2	4	0.5	0.125	2
199	S. enteritis	human faeces	tet(B)	0	0	0	0±0	128	64	0.5	0.06	2
200	S. enteritis	human faeces	tet(B)	0	0	0	0±0	2	0.06	0.5	0.125	4
201	S. enteritis	human faeces	tet(B)	0	0	0	0±0	2	0.06	0.5	0.125	2
202	S. enteritis	human faeces	tet(A)- tet(B)	0	0	0.001	0.0003±0.0004	128	64	1	0.25	2
203	E. coli	duck faeces	non-tet(X)	0	0	0	0±0	1	1	0.25	0.03	0.5
204	E. coli	duck faeces	non-tet(X)	0	0	0	0±0	1	1	0.25	0.03	0.5
205	E. coli	duck faeces	non-tet(X)	0	0	0	0±0	1	1	0.25	0.03	0.5
206	E. coli	duck faeces	non-tet(X)	0	0	0	0±0	1	1	0.25	0.03	0.5
207	E. coli	duck faeces	non-tet(X)	0	0	0	0±0	1	1	0.125	0.03	0.5
208	E. coli	duck faeces	non-tet(X)	0	0	0	0±0	1	1	0.25	0.03	0.5
209	E. coli	duck faeces	non-tet(X)	0	0	0	0±0	0.5	1	0.125	0.03	0.5
210	E. coli	duck faeces	non-tet(X)	0	0	0	0±0	1	1	0.25	0.06	0.5
211	E. coli	duck faeces	non-tet(X)	0	0	0	0±0	1	1	0.25	0.06	0.5
212	E. coli	duck faeces	non-tet(X)	0	0	0	0±0	1	1	0.25	0.03	0.5
213	E. coli	duck faeces	non-tet(X)	0	0	0	0±0	1	1	0.125	0.03	0.5
214	E. coli	duck faeces	non-tet(X)	0	0	0	0±0	1	1	0.25	0.06	0.5
215	E. coli	duck faeces	non-tet(X)	0	0.0054981	0	0.0018±0.0025	1	1	0.25	0.03	0.5
216	E. coli	duck faeces	non-tet(X)	0	0	0	0±0	1	1	0.25	0.03	0.5
